# Supplementary material for: Canine Behavioral Assessment and Research Questionnaire (C-BARQ): Validation of the Italian Translation
Source: Animals (Basel). 2023 Apr 5;13(7):1254. doi: 10.3390/ani13071254 (PMC10093636; doi:10.3390/ani13071254)
Supplement: Supplementary file 1 [file animals-13-01254-s001.zip]

Archive with 1 entries (1 files):
- animals-2268997-supplementary.pdf
